# Supplementary material for: Seasonal Pollution Characteristics of Antibiotics on Pig Farms of Different Scales
Source: Int J Environ Res Public Health. 2022 Jul 6;19(14):8264. doi: 10.3390/ijerph19148264 (PMC9320919; doi:10.3390/ijerph19148264)
Supplement: Supplementary file 1 [file ijerph-19-08264-s001.zip]

Archive with 1 entries (1 files):
- ijerph-1749888-supplementary.pdf
